# Supplementary material for: Gene expression and metabolite profiling of gibberellin biosynthesis during induction of somatic embryogenesis in Medicago truncatula Gaertn
Source: PLoS One. 2017 Jul 27;12(7):e0182055. doi: 10.1371/journal.pone.0182055 (PMC5531487; doi:10.1371/journal.pone.0182055)
Supplement: S1 Table — Real-time primers and conditions. The table lists all the Medicago truncatula genes analyzed. The first and second column show protein name and abbreviated gene name. Subsequent columns show accession numbers in GeneBank for nucleotide and protein sequence and locus name according to Medicago truncatula IMGAG 4.0.1. The following two columns show the presence in the NGS transcriptome library and whether a qPCR product was detectable at any of the collection time-points tested. The last three columns refer to technical information on qPCR primers, e.g. sequence, length, melting temperature and product length. Formula used in primer express is nearest neighbor algorithm for Tm calculations algorithm Tm, expressed in Co, is calculated using the nearest-neighbor algorithm. (XLSX) [file pone.0182055.s006.xlsx]

## Sheet: Table S1
		Protein Name	Gene Name	Accession number nucleotide / protein	Locus Name	NGS transcriptome library presence	qPCR confirmed expression	Primer sequence: forward / reverse	Length (bp)	Tm	Amplicon lenght (bp)
		Copalyldiphosphate synthase	CPS	XM_013592097	Medtr7g011663	no	yes	GAGACTTGCATGGGCCAAAAC	21	62.58	114
				XP_013447551				CGCCGGTTGATGTAGTCATTGT	22	62.84
		Ent-kaurene synthase	KS-like	XM_003600295	Medtr3g058160	no	no	GTTACCGTCGAAGACGCCATT	21	62.05	94
				XP_003600343				AGCTTCCTTTTTCCTGCAAAACT	23	60.53
		Ent-kaurene synthase	KS	XM_013608736	Medtr2g064295	yes	yes	TATCATTTGCCTTGGGACCAA	21	60.99	80
				XP_013464190				ATTTTCGGATGCATCGTCTGA	21	61.31
		Ent-kaurene oxidase	KO	XM_013610174	Medtr2g105360	yes	yes	AGCATAGTCCAGTTCCGATTGTC	23	60.33	80
				XP_013465628				TCCGGCAGGAATATGATATCCT	22	60.43
		Ent-kaurenoic acid oxidase	KAO1	XM_013607618	Medtr2g031930	yes	yes	TGAATGCTGGTCATGAGTCTTCA	23	61.54	100
				XP_013463072				TCTTGTTCTTCCTTGGCCTTTT	22	60.04
		Ent-kaurenoic acid oxidase	KAO2	XM_013607616	Medtr2g031920	no	no	TGGTTCAGGTCGGTTCACCTT	21	62.55	94
				XP_013463070				TCTCCAGCTCTGTGCACCTCACT	23	64.54
		Beta-amyrrin-oxidase	Beta-amyrin oxidase1	XM_003611414	Medtr5g014240	yes	yes	GGATACCCTGCTTCAGCTATGG	22	60.76	100
				XP_003611462				TTGGAGACGTGGTTACCTTTCG	22	62.04
		Beta-amyrrin-oxidase	Beta-amyrin oxidase2	XM_013591286	Medtr8g089800	yes	yes	CCTCCCAAAAACGATTGAGTCT	22	60.29	81
				XP_013446740				CAAATCGCAACATTTCATCGAT	22	60.64
		Beta-amyrrin-oxidase	Beta-amyrin oxidase3	XM_013588706	Medtr8g012970	yes	yes	TGGGTAGTGCCTTGTTCTCTTTG	23	61.31	80
				XP_013444160				CTTCTTACGTGCCTTGAGTGCTT	23	60.75
		Cytochrome P450	CYP714_A1	XM_003602405	Medtr3g093530	yes	yes	GATAGAGGCAGCACAGCCATTA	22	60.2	100
				XP_003602453				GCCCCTCAAATCAGCATCAAC	21	62.57
		Cytochrome P450	CYP714_A2	XM_013608663	Medtr2g061200	yes	yes	CCTTTGGTAATCTGCCTCCTTCT	23	60.73	102
				XP_013464117				CAGGCCCATAAATACGCATACTC	23	60.5
		Cytochrome P450	CYP714_C1	XM_013593097	Medtr7g055793	yes	yes	GCAGTGATGGCTTCTTTTCAAA	22	60.19	94
				XP_013448551				GCAGTAGTATCATGTCCCGCAAA	23	62
		Cytochrome P450	CYP714_C2	XM_003626692	Medtr8g008530	no	yes	AGGAAGATTATTGCCCCTGAATT	23	59.98	100
				XP_003626740				TCGTCTCCCATGATCTTAGCATT	23	60.76
		Gibberellin 20-oxidase	GA20ox1	XM_003592315	Medtr1g102070	no	yes	ACACAGTTCATTTGGCCTGATG	22	60.75	130
				XP_003592363				CAACAACCTTTGATGCTTCCATT	23	61.02
		Gibberellin 20-oxidase	GA20ox2	XM_003602593	Medtr3g096500	yes	yes	CACAGCCCAAGAGGAGCTAAAA	22	61.52	90
				XP_003602641				AGCTCAGCAGCACTTGCAATAG	22	60.67
		Gibberellin 20-oxidase	GA20ox3	XM_003630244	Medtr8g093930	no	no	GCAGAAACTATGATGAGGTGCAA	23	60.1	96
				XP_003630292				GACTGAGGTTGGGTCACAATGA	22	60.76
		Gibberellin 20-oxidase	GA20ox4	XM_013613563	Medtr1g081840	no	yes	GCATTAGGGACAGGACCACATT	22	60.92	80
				XP_013469017				AACACATCAAGCCCTCCAACTT	22	60.71
		Gibberellin 20-oxidase	GA20ox5	XM_013605878	Medtr3g088745	no	no	GGTACAGGCCCTCATTGTGATC	22	61.44	100
				XP_013461332				GAACCGTATGCCACTTGTTGTC	22	60.24
		Gibberellin 20-oxidase	GA20ox6	XM_003630249	Medtr8g093980	no	yes	CCGGGTTGGTGTATCAAAAGT	21	59.56	83
				XP_003630297				ACCCAAACTAATGGCCAATAGC	22	60.03
		Gibberellin 20-oxidase	GA20ox7	XM_013597076	Medtr6g464620	yes	yes	GGTGACACTTTCATGGCTCTTTC	23	60.83	132
				XP_013452530				TGGACAAACCACCTTATCACCTT	23	60.44
		Gibberellin 20-oxidase	GA20ox8	XM_013589538	Medtr8g033380	no	no	GATTTCAGGCAATTTGGGAGTGT	23	62.16	90
				XP_013444992				TCATGGAACTTCTTGGGATGAGT	23	60.67
		Gibberellin 3-beta-dioxygenase	GA3ox1	XM_003597762	Medtr2g102570	yes	yes	GTGGTCAACGTAGGCGACCTAT	22	61.09	90
				XP_003597810				CTGACGGGTTCGGTTCACTAAA	22	62.04
		Gibberellin 3-beta-dioxygenase	GA3ox2	XM_003588645	Medtr1g011580	yes	yes	CATGTTGGAGCAATGCAACTAAA	23	60.82	94
				XP_003588693				TGAAAAGGGATGTGTCTGTGTGT	23	60.28
		BABY BOOM	BBM	XM_003624164	Medtr7g080460	yes	yes	GTTGCGTCATTGAGAAGGAAAAG	23	60.91	98
				XP_003624212				CCTAGCTTGCCATCTACCATGT	22	59.11
		Actin 2	ACT2	XM_003602497	Medtr3g095530	yes	yes	TCAATGTGCCTGCCATGTATGT	21	62.05	100
				XP_003602545				CTCACACCGTCACCAGAATCC	22	61.33
